# Supplementary material for: Traumatic Optic Neuropathy Is Associated with Visual Impairment, Neurodegeneration, and Endoplasmic Reticulum Stress in Adolescent Mice
Source: Cells. 2021 Apr 23;10(5):996. doi: 10.3390/cells10050996 (PMC8146890; doi:10.3390/cells10050996)
Supplement: Supplementary file 1 [file cells-10-00996-s001.zip]

Archive with 1 entries (1 files):
- cells-1138752-supplementary.pdf
